# Supplementary material for: Carers’ interpretation of the recall period and perspective-taking when completing the EQ health and wellbeing instrument (EQ-HWB)-9 as proxies for people with dementia: a think-aloud study
Source: Qual Life Res. 2026 Apr 1;35(5):115. doi: 10.1007/s11136-026-04230-y (PMC13043530; doi:10.1007/s11136-026-04230-y)
Supplement: Supplementary file 2 — Supplementary Material 2 [file 11136_2026_4230_MOESM2_ESM.xlsx]

## Sheet: Sheet1
Appendix C: Saturation grid
Category and subcategories / Interview #	S1	P2	P3	P4	J5	J7	P8	P9	P10	S11	P12	P13	P14	J15	P16	J17	J18	P19	J20
Prior experience of proxy reporting
No prior experience of proxy reporting	X					X								X			X
Prompt person living with dementia (PLWD) during appointments		X	X					X										X
Kept record to monitor signs of deterioration				X														X
Provide updates to family or care providers/services					X					X			X
Variations in aspects of well-being
Recalled presence of fluctuation in behaviour within the last 7 days
↳ Influenced by being inside or outside
(with reference to Q1, getting around)	X				X	X			X	X	X	X
↳ Influenced by the time of day
(with reference to Q3, exhausted)		X	X		X	X							X					X
(with reference to Q4, lonely)						X													X
(with reference to Q5, trouble concentrating)		X				X									X
↳ Influenced by the specific activity the PLWD was engaged in
(with reference to Q3, exhausted)							X	X			X								X
(with reference to Q4, lonely)		X	X	X		X				X	X				X
(with reference to Q5, trouble concentrating)	X																	X
(with reference to Q6, anxious)		X			X												X		X
(with reference to Q9, pain)					X		X					X
(with reference to Q10, accepted by others)				X		X				X	X
Fluctuations were interpreted as shifts from the PLWD's "new normal"
(with reference to Q1, getting around)		X	X	X		X			X			X				X
(with reference to Q2, day to day activities)	X		X	X		X							X
(with reference to Q5, trouble concetrating)					X	X			X	X	X		X				X
(with reference to Q6, anxious)									X	X			X
(with reference to Q8, feelings of control)		X							X	X
Use of the recall period in retrieval
Strategy 1: Extending the recall period to capture significant events
Ease of answering items related to whether observations could be made or were expressed by PLWD
(with reference to Q1, getting around)			X				X	X	X				X	X
(with reference to Q2, day to day activities)		X												X
(with reference to Q3, exhausted)			X			X	X					X		X		X	X	X
(with reference to Q5, trouble concetrating)		X	X	X				X				X					X
(with reference to Q9, pain)	X		X				X			X					X
Referenced communication with PLWD over phone or with other carers		X		X	X	X	X			X			X						X
Considered significant events or PLWD self-report outside recall period when answering
(with reference to Q3, exhausted)		X			X	X								X			X
(with reference to Q4, lonely)		X	X	X		X
(with reference to Q5, trouble concetrating)	X		X				X		X	X	X						X
(with reference to Q6, anxious)													X	X		X	X
(with reference to Q7, depressed)			X			X	X				X			X	X		X
(with reference to Q10, accepted by others)	X		X							X			X	X
↳ Response to question was solely based on events outside recall period	X		X				X	X					X					X
Strategy 2: Drawing on the past to contextualise recent behaviours
Compared behaviours in past seven days to earlier behaviours
(with reference to Q4, lonely)		X				X							X			X	X		X
(with reference to Q8, feelings of control)								X	X	X				X	X	X
(with reference to Q10 (accepted by others), Q11 (felt good about themselves), and/or Q12 (could do the things they wanted))									X	X	X		X
Referenced PLWD's personality and behaviours prior to diagnosis
(with reference to Q4, lonely)							X		X	X	X		X		X		X	X	X
(with reference to Q8, feelings of control)						X			X								X	X
(with reference to Q10, accepted by others)		X							X								X
(with reference to Q11, felt good about themselves)	X						X			X			X						X
(with reference to Q12, could do the things they wanted)											X							X	X
↳ Referenced PLWD's history of anxiety and/or depression for Q6 (anxious) and Q7 (depressed)		X		X			X	X		X			X
Proxy perspective and its implications
Referenced behaviours within recall period that serve as indirect indicators
(with reference to Q4, lonely)			X		X	X		X		X		X	X	X	X	X		X	X
(with reference to Q8, feelings of control)		X		X	X		X		X				X				X		X
(with reference to Q10, accepted by others)		X						X			X	X	X	X	X	X	X		X
Imagined how PLWD might answer if asked directly	X			X									X				X	X
Sole use of PLWD's perspective can impact response due to reduced insight						X					X	X				X
Disagreed with PLWD's self-assessment or self-report
(with reference to Q9, pain)		X				X				X			X		X		X		X
(with reference to Q8, feelings of control)		X								X		X	X	X	X				X
Considered how PLWD's pre-dementia self might perceive themselves now
(with reference to Q7, depressed)				X				X		X	X						X
(with reference to Q11, felt good about themselves)	X
(with reference to Q12, could do the things they wanted)		X									X							X
Use of recall in answering strategies
Took the average of PLWD's behaviours						X		X	X	X		X				X
Focused on most challenging moments
(with reference to Q1, getting around)		X	X	X	X		X	X	X	X	X	X	X	X	X			X	X
(with reference to Q2, day to day activities)		X		X				X	X		X	X	X	X		X		X	X
Linked response option of pain item (Q9) to specific behaviours					X	X	X		X
Linked response options of items to how many times behaviour occurred and/or asssistance was needed
(with reference to Q3, exhausted)								X	X		X	X	X				X	X	X
(with reference to Q4, lonely)						X				X		X	X	X					X
(with reference to Q5, trouble concentrating)		X											X		X		X	X	X
(with reference to Q6, anxious)								X	X		X					X	X
(with reference to Q7, depressed)					X											X			X
(with reference to Q8, feelings of control)					X			X
Note: "X" identifies the interviews where the concept was raised or endorsed.
Note: "Q#" refers to the EQ-HWB-9 item associated with the concept under discussion
